# Supplementary material for: Participatory approach to design social accountability interventions to improve maternal health services: a case study from the Democratic Republic of the Congo
Source: Glob Health Res Policy. 2017 Feb 6;2:4. doi: 10.1186/s41256-017-0024-0 (PMC5683322; doi:10.1186/s41256-017-0024-0)
Supplement: Supplementary file 2 — Coding matrix. (XLSX 13 kb) [file 41256_2017_24_MOESM2_ESM.xlsx]

## Sheet: Sheet1
Proposition sub-categories	Sources	Catégories	Categories	Main categories
Sensitize CHW about their interface role	KIM	Community health workers	Capacity build of CHW and HC	1. Use CHWs and Health commitees as interface
Improve CHW in collecting views and perception of population	KIB	Community health workers	Capacity build of CHW and HC	1. Use CHWs and Health commitees as interface
sensitize CHW in active information collection from community	CHW/HCM	Community health workers	Capacity build of CHW and HC	1. Use CHWs and Health commitees as interface
Motivate CHW by giving them incentives as opportunity cost or payment or cost recovery system	KIM, HM	Community health workers	Motivation of CHW and HC	1. Use CHWs and Health commitees as interface
Increase the number of CHW and their incentives	HM, CHW/HCM, MB	Community health workers	Motivation of CHW and HC	1. Use CHWs and Health commitees as interface
CHW do not receive payment for their activity	MB	Community health workers	Motivation of CHW and HC	1. Use CHWs and Health commitees as interface
Improve the elaboration of HC or CHW reports using local language	KIM	Community health workers	Organization of CHW and HC	1. Use CHWs and Health commitees as interface
Reduce the cut of information brought by CHW and HC in HC report by the health providers	KIM	Community health workers	Organization of CHW and HC	1. Use CHWs and Health commitees as interface
Improve the reporting of mistreatment through CHW and the follow up of decision and feedback to community	CHW/HCM	Community health workers	Organization of CHW and HC	1. Use CHWs and Health commitees as interface
Provide CHW with resources and collect data tools/write down discussion reports and community concerns	CHW/HCM, CHW/HCB	Community health workers	Organization of CHW and HC	1. Use CHWs and Health commitees as interface
Use home visits held by CHW for collecting data	CHW/HCB, WB	Community health workers	Organization of CHW and HC	1. Use CHWs and Health commitees as interface
Use community health workers as intermediary and interface and discuss report in HC and feedback community even for hospital	KIN, KIB	Community health workers	Use CHW and HC	1. Use CHWs and Health commitees as interface
Use community health workers as intermediary keeping women for fearing reprisals	HM	Community health workers	Use CHW and HC	1. Use CHWs and Health commitees as interface
Population know CHW and could use them as bridge	WB, MB	Community health workers	Use CHW and HC	1. Use CHWs and Health commitees as interface
CHW pass in community groups, bring them HC information and, could ask for information	WB	Community health workers	Use CHW and HC	1. Use CHWs and Health commitees as interface
Women have only 2 options, voice or exit; we prefer the voice	WB, MB	Community health workers	Use CHW and HC	1. Use CHWs and Health commitees as interface
Improving community involvement in participation and monitoring of health services	KIN	Community health workers	Use CHW and HC	1. Use CHWs and Health commitees as interface
Reduce the information asymmetry by improving women's knowledge and their capacity to identify their needs and expectation	KIN, KIB, HM	Community sensitization	Community capacity building	2. Build the capacity of community members
Strengthen community capacity because health providers integrate easily in decision making informed people	KIN, KIB	Community sensitization	Community capacity building	2. Build the capacity of community members
Informe population about the existence of CHW and the possibility to use them as intermediairies for voice/CHW-HC network function	KIN, KIB, CHW/HCB, MB	Community sensitization	Community capacity building	2. Build the capacity of community members
Informe population about the promptitudness of transmitting concerns	KIN	Community sensitization	Community capacity building	2. Build the capacity of community members
Sensitize women for enabling them to speak up/informe them about existing way using even church assembly and association	KIM, KIB, HM	Community sensitization	Community capacity building	2. Build the capacity of community members
Informe the population to follow their concerns with CHW for instance one month after	MB	Community sensitization	Community capacity building	2. Build the capacity of community members
Set in place a committee consisted of community members, no chosen by health providers	MB	Committee	Coalition building through dialogue	3. Build coalitions through dialogue around SA
Redynamise community based organizations and associations	KIN	Community groups	Coalition building through dialogue	3. Build coalitions through dialogue around SA
Dialogue	KIN	Dialogue	Coalition building through dialogue	3. Build coalitions through dialogue around SA
Create a discussion meeting between CHW and Health providers and other decision maker/leaders	KIM, CHW/HCB	Dialogue	Coalition building through dialogue	3. Build coalitions through dialogue around SA
Involve faith based community groups such as church leaders given their influence on community groups	KIB	Dialogue	Coalition building through dialogue	3. Build coalitions through dialogue around SA
Involve men as women report to their husbands	HM	Dialogue	Coalition building through dialogue	3. Build coalitions through dialogue around SA
Involve other community leaders in periodic manner in Health committee meeting for increasing their knowlegde/co-membership	HM, MB, WM	Dialogue	Coalition building through dialogue	3. Build coalitions through dialogue around SA
Organize general assembly in the population, in presence of villages notables and administrative authority	CHW/HCB, MB, WM	Dialogue	Coalition building through dialogue	3. Build coalitions through dialogue around SA
Improve the communication and take into account population voice	KIN	Health providers training	Health providers attitudes toward voice	4. Improve the attitude of HP and the management of community voice at Health facility level
Sensitize health providers about patients' voice /improve their disposition/attitude towards voicing	KIM, KIB, WB	Health providers training	Health providers attitudes toward voice	4. Improve the attitude of HP and the management of community voice at Health facility level
Redynamise health center management for taking into account population's concerns and quickly respond/discussion in HF team	KIN, CHW/HCB, WB, MB, WM	Health providers training	Health providers voice management	4. Improve the attitude of HP and the management of community voice at Health facility level
Take into account all concerns that the local health center cannot respond to	KIN	Health providers training	Health providers voice management	4. Improve the attitude of HP and the management of community voice at Health facility level
Recycle health providers in "ecoute of patients" during consultation	KIN	Health providers training	Health providers voice management	4. Improve the attitude of HP and the management of community voice at Health facility level
Manage and reduce workload of health providers for allowing them to hear from patients, improve their working conditions	KIN, HM	Health providers training	Health providers voice management	4. Improve the attitude of HP and the management of community voice at Health facility level
Improve the organization of CHW and selection using election	KIM,KIB	HZM/CHW	HZTM involvement in community participation	5. Improve the involvement and the support of Health zone managament team to community participation
Elect new members of Health committee	KIM,KIB	HZM/CHW	HZTM involvement in community participation	5. Improve the involvement and the support of Health zone managament team to community participation
Increase the participation of HZTM in Health committee even in absence of health providers	KIM, CHW/HCB	HZM/CHW	HZTM involvement in community participation	5. Improve the involvement and the support of Health zone managament team to community participation
Strategic position of health providers as intermediary between the community and the HZTM	KIM, CHW/HCB	HZM/CHW	HZTM involvement in community participation	5. Improve the involvement and the support of Health zone managament team to community participation
Train CHW and HC in their roles (confidentiality, anonymat, safe reporting,..)	KIM, KIB, MB	HZM/CHW	HZTM involvement in community participation	5. Improve the involvement and the support of Health zone managament team to community participation
Sanction health providers who misbehave	CHW/HCB	HZM/CHW	HZTM involvement in community participation	5. Improve the involvement and the support of Health zone managament team to community participation
Use community groups like Community health Insurance for reduce power game	KIN	Community groups	Other mechanisms CHIS	6. Use existing interventions
Use community health insurance complaint book and systems for bring forward concerns/phone the medical advisor in oral tradition	KIB, WB	Community groups	Other mechanisms CHIS	6. Use existing interventions
Improve the follow up and monitoring of community verification survey recommandations to health providers	KIM	HZM/PBF	Other mechanisms PBF	6. Use existing interventions
Use of community verification in PBF using CBO	KIB	HZM/PBF	Other mechanisms PBF	6. Use existing interventions
Set in place mechanisms for reporting CBOs verification results to health providers	KIB	HZM/PBF	Other mechanisms PBF	6. Use existing interventions
	31
